# Supplementary material for: Uremic Toxins and the Lung Alveolar Capillary Barrier: A Narrative Review
Source: Toxins (Basel). 2026 Mar 2;18(3):126. doi: 10.3390/toxins18030126 (PMC13030341; doi:10.3390/toxins18030126)
Supplement: Supplementary file 1 [file toxins-18-00126-s001.zip]

Archive with 1 entries (1 files):
- toxins-4126733-supplementary.pdf
